# Supplementary material for: NRF2 negatively regulates primary ciliogenesis and hedgehog signaling
Source: PLoS Biol. 2020 Feb 13;18(2):e3000620. doi: 10.1371/journal.pbio.3000620 (PMC7043785; doi:10.1371/journal.pbio.3000620)
Supplement: S1 Data — (XLSX) [file pbio.3000620.s014.xlsx]

## Sheet: Fig 1A
% in different fields	I	II	III	IV	V	IV		X	SD
MEF-NRF2+/+	50	64.2857	48.4848	57.5	38.8889	40		49.8599	9.85866
MEF-NRF2-/-	64.4068	72.7273	63.1579	77.2727	69.5652	69.2308		69.3934	5.23455
BEAS-2B-NRF2+/+	27.7778	42.3077	33.3333	33.3333	36.8421	35.1351		34.7882	4.7804
BEAS-2B-NRF2-/-	62.8571	46.4286	54.2857	40.9091	50	48.2759		50.4594	7.49373
H838-NRF2+/+	18.5185	23.0769	35.7143	31.25	28.125	25.7143		27.0665	6.06992
H838-NRF2-/-	57.5758	44	66.6667	48.3871	44.8276	72.2222		55.6132	11.8769

## Sheet: Fig 1D
	IFT-20		IFT-88		KIF3a
	MEF-NRF2+/+	MEF-NRF2-/-	MEF-NRF2+/+	MEF-NRF2-/-	MEF-NRF2+/+	MEF-NRF2-/-
I	0.798844	2.05052	0.92266	4.01075	1.14737	2.49377
II	1.21082	2.72449	1.07465	4.67145	0.887814	2.82515
III	0.990334	2.50704	1.00269	4.32851	0.964818	2.65429
X	1	2.42735	1	4.3369	1	2.65774
SD	0.206159	0.343982	0.0760322	0.330432	0.133306	0.165718
	BEAS-2B-NRF2+/+	BEAS-2B-NRF2-/-	BEAS-2B-NRF2+/+	BEAS-2B-NRF2-/-	BEAS-2B-NRF2+/+	BEAS-2B-NRF2-/-
I	1.02547	2.46734	0.999984	7.49872	1.05131	8.16163
II	0.970157	2.39987	1.00694	8.26287	0.954086	10.0481
III	1.00437	2.36683	0.993077	8.55426	0.994602	11.0721
X	1	2.41135	1	8.10528	1	9.76063
SD	0.0279159	0.0512281	0.00693143	0.545134	0.0488374	1.47639
	H838-NRF2+/+	H838-NRF2-/-	H838-NRF2+/+	H838-NRF2-/-	H838-NRF2+/+	H838-NRF2-/-
I	1.21721	1.89682	1.00925	2.68194	1.00925	2.11312
II	0.916102	1.8707	1.00228	2.23966	1.00228	2.12781
III	0.866686	1.8707	0.988477	2.43392	0.988477	2.12781
X	1	1.87941	1	2.45184	1	2.12291
SD	0.189727	0.0150769	0.0105704	0.221687	0.0105704	0.00848583

## Sheet: Fig 1F
		MEF-NRF2+/+					MEF-NRF2-/-
		Ctrl	0.5 ug/ml	1.0 ug/ml	2.0 ug/ml			Ctrl	0.5 ug/ml	1.0 ug/ml	2.0 ug/ml
	I	1.01257	1.29595	1.43012	1.81927		I	1.28261	1.72469	1.92642	2.21664
	II	0.982697	1.35499	1.46287	1.69783		II	1.23561	1.62803	1.7255	2.11544
	III	1.00473	1.26208	1.44622	1.70864		III	1.25355	1.64197	1.77948	2.09783
	X	1	1.30434	1.4464	1.74191		X	1.25726	1.6649	1.81047	2.1433
	SD	0.0154884	0.0470157	0.0163785	0.067212		SD	0.0237221	0.0522492	0.103985	0.0641202
		BEAS-2B-NRF2+/+					BEAS-2B-NRF2-/-
		Ctrl	0.5 ug/ml	1.0 ug/ml	2.0 ug/ml			Ctrl	0.5 ug/ml	1.0 ug/ml	2.0 ug/ml
	I	1.05507	1.24724	1.68971	1.73454		I	1.67752	1.82586	2.04761	2.17546
	II	0.963663	1.39557	1.73067	1.90827		II	1.48668	1.84682	1.9642	2.21952
	III	0.981266	1.27528	1.45848	1.79436		III	1.61641	1.7637	1.97789	2.23308
	X	1	1.30603	1.62629	1.81239		X	1.59354	1.81213	1.99657	2.20935
	SD	0.0484979	0.0787978	0.146758	0.0882553		SD	0.0974544	0.04323	0.0447287	0.0301261
		H838-NRF2+/+					H838-NRF2-/-
		Ctrl	0.5 ug/ml	1.0 ug/ml	2.0 ug/ml		I	Ctrl	0.5 ug/ml	1.0 ug/ml	2.0 ug/ml
	I	1.06929	1.19737	1.58202	1.83438		II	1.74159	1.97057	2.35434	2.43408
	II	0.893735	1.28839	1.63752	2.02639		III	1.52635	1.83703	2.2138	2.50607
	III	1.03697	1.37956	1.59517	2.05154			1.59008	1.87555	2.21819	2.28431
	X	1	1.28844	1.6049	1.97077		X	1.61934	1.89438	2.26211	2.40815
	SD	0.0934363	0.0910954	0.0290024	0.118785		SD	0.110566	0.0687327	0.0799018	0.113127

## Sheet: Fig 2C
		DMSO	Bixin			pCI-empty	pCI-NRF2
	I	0.965005	0.643285		I	0.987024	0.748135
	II	1.01401	0.606647		II	1.0297	0.793614
	III	1.02099	0.551484		III	0.983271	0.725745
	X	1	0.600472		X	1	0.755831
	SD	0.0305065	0.0462112		SD	0.0257933	0.0345825

## Sheet: Fig 2D
% in different fields	I	II	III	IV	V	IV		X	SD
KEAP1+/+	56.5217	45	43.4783	55.5556	39.2857	38.7097		46.4252	7.8297
KEAP1-/-	20.5882	18.1818	24	23.5294	20	23.0769		21.5627	2.32048
DMSO	48	51.8519	42.5	50	52.381	32.2581		46.1651	7.6927
Bixin	23.0769	16.6667	25	21.7391	14.2857	27.2727		21.3402	4.96733
pCI-empty	39.2857	47.0588	57.5	51.3514	40.9091	37.931		45.6727	7.71327
pCI-NRF2	14.2857	18.1818	25	14.2857	17.3913	14.2857		17.2384	4.17878

## Sheet: Fig 2E
	% of cilia with localization of SMO	I	II	III		X	SD
	KEAP1+/+	82	60	78		73.3333	11.7189
	KEAP1-/-	36	24	38		32.6667	7.57188
	DMSO	74	62	76		70.6667	7.57188
	Bixin	44	32	26		34	9.16515
	pCI-empty	86	72	70		76	8.7178
	pCI-NRF2	54	46	44		48	5.2915

## Sheet: Fig 3A
			I	II	III		X	SD
	Human PTCH1-ARE-WT	DMSO	1.02783	0.972301	0.999871		1	0.0277635
		Bixin	1.4505	1.71986	1.64419		1.60485	0.138924
	Human PTCH1-ARE-MU	DMSO	0.971624	1.02459	1.00379		1	0.0266838
		Bixin	1.08927	1.04179	1.08272		1.07126	0.0257308
			I	II	III		X	SD
	Human PTCH1-ARE-WT	pCI-empty	1.06293	0.931637	1.00543		1	0.0658168
		pCI-NRF2	1.44768	1.32147	1.42326		1.39747	0.0669384
	Human PTCH1-ARE-MU	pCI-empty	1.10717	0.902296	0.99053		1	0.102767
		pCI-NRF2	1.18287	0.97156	1.00039		1.0516	0.114586
			I	II	III		X	SD
	Mouse PTCH1-ARE-WT	DMSO	0.921338	1.07606	1.0026		1	0.0773933
		Bixin	1.5177	1.39238	1.46638		1.45882	0.062997
	Mouse PTCH1-ARE-MU	DMSO	1.05259	0.883443	1.06396		1	0.101101
		Bixin	1.14145	0.992349	1.11371		1.0825	0.0792993

## Sheet: Fig 3C
		MEF-NRF2+/+	MEF-NRF2-/-			H838-NRF2+/+	H838-NRF2-/-
	I	0.916378	0.603189		I	0.990716	0.550905
	II	1.05264	0.543624		II	0.990716	0.528464
	III	1.03098	0.558908		III	1.01857	0.539568
	X	1	0.568574		X	1	0.539646
	SD	0.073224	0.0309364		SD	0.0160808	0.011221

## Sheet: Fig 4B
		H1299-PTCH1+/+	H1299-PTCH1-/-
	I	0.912662	1.43981
	II	1.02825	1.46302
	III	1.05909	1.27561
	X	1	1.39282
	SD	0.0771927	0.10216

## Sheet: Fig 4E
		H1299-PTCH1+/+				H1299-PTCH1-/-
		DMSO	Bixin			DMSO	Bixin
	I	1.04442	0.575552		I	1.04484	0.748667
	II	0.969895	0.625264		II	1.03657	0.880637
	III	0.98569	0.665151		III	0.918596	0.73382
	X	1	0.621989			1	0.787708
	SD	0.0392675	0.0448891			0.070619	0.0808202

[truncated: 41 more sheets: Fig 4F, Fig 4G, Fig 5D, Fig 5F, Fig 6C, Fig 6D, Fig 7A, S1A Fig, S1B Fig, S1C Fig, S1D Fig, S2 Fig, S3A Fig, S3B Fig, S4C Fig, S4D Fig, S4E Fig, S4F Fig, S4G Fig, S5 Fig …]
